# Supplementary material for: TransCRISPR–sgRNA design tool for CRISPR/Cas9 experiments targeting specific sequence motifs
Source: Nucleic Acids Res. 2023 May 9;51(W1):W577–86. doi: 10.1093/nar/gkad355 (PMC10320084; doi:10.1093/nar/gkad355)
Supplement: gkad355_Supplemental_Files [file gkad355_supplemental_files.zip]

Archive with 2 entries (2 files):
- Supplementary file NAR webserver.pdf
- transCRISPR Manual revised.pdf
